# Supplementary material for: Catalytic Oxidation of Benzene over Atomic Active Site AgNi/BCN Catalysts at Room Temperature
Source: Molecules. 2024 Mar 25;29(7):1463. doi: 10.3390/molecules29071463 (PMC11013234; doi:10.3390/molecules29071463)
Supplement: Supplementary file 1 [file molecules-29-01463-s001.zip]

Archive with 1 entries (1 files):
- molecules-2915486-supplementary.pdf
